# Supplementary material for: Molecular changes in premenopausal oestrogen receptor-positive primary breast cancer in Vietnamese women after oophorectomy
Source: NPJ Breast Cancer. 2017 Nov 27;3:47. doi: 10.1038/s41523-017-0049-z (PMC5703856; doi:10.1038/s41523-017-0049-z)
Supplement: Supplementary file 2 — Supplementary table 2 [file 41523_2017_49_MOESM2_ESM.xlsx]

## Sheet: Sheet1
List of 245 putative progesterone-regulated genes whose expression changes after treatment with estradiol ± progesterone (24-30) and Mohammed (24) personal communication; genes highlighted in green were up-regulated, genes highlighted in red were down-regulated.	Genes also present in filtered combined microarray dataset used for OvX vs. AI comparison (n=144)
	No change (n=77)	Up-regulated (37)	Down-regulated (30)
ADRA2C
ACOX1
ADAMTS1
ADARB1
ADFP
ADRB1
AGAP2
AK3
AKAP13
AKR1C3
ALCAM
ALDH1A3
AMD1
AMIGO2
ANGPTL1
ANKRD1
ANKRD22
ARHGAP42
ARHGEF37
ARHGEF40
ARRB1
ASML3B
ASPM
ATP1A1
ATP1B1
AZGP1
AZGP1P1
BCL3
BCL6
BIRC2
BIRC3
BPAG1
BTFB
BTG1
C1orf116
C8orf46
CA2
CACNA1I
CALD
CAP2
CAPN2
CCDC85A
CCND3
CD59
CDC42EP3
CDC6
CEBPB
CECR6
CHK
CHST11
CISH
CPT1B
CPT2
CROT
CRY2
CTHRC
CTSD
CTSL
DCN
DDC
DDX21
DLG5
DNMT1
DPYSL2
DSIPI
DTBS
EBF1
ECM2
EFHD1
EIF1A
ELF3
ELF5
EMP1
EPHA1
ERRFI1
ESRRA
EZF
F2R
F3
FACL1
FAM105A
FAM115C
FAM171B
FAM46C
FAXDC2
FGF18
FHL3
FKBP4
FKBP5
FOXA1
FXYD3
G6PC
GAL
GAS6
GLUL
GOT1
GPR146
GRB10
GRHL3
GSTM3
HBEGF
HEF1
HELB
HERC5
HES2
HPCAL1
HSD11B2
HSDL2
HSP90
IEX-1
IGF2
IGFBP3
IKZF2
IL1R1
IRS1
IRS2
ITGA10
KCNF1
KCNJ11
KCNK1
KCNK5
KIAA0040
KIAA0062
KIAA0153
KIAA0172
KIAA0179
KIAA0197
KIAA1324
KIF21B
KLF9
KRT7
LAMB2
LCN2
LEF1
LMCD1
LONRF2
MAFB
MAFF
MB21D2
MKX
MPP2
MSX2
MUC1
MYB
MYBL1
MYC
MYLIP
N4BP3
NBPF10
NDP
NDRG1
NEDD9
NFKBIA
NMOR2
NOTCH1
NOTCH2
NPC1
NPNT
NUAK2
P2RY2
PAG1
PARP9
PAX9
PCNA
PDCD4
PDGFB
PDK4
PDLIM1
PER1
PFKP
PIK3R3
PIN
PISD
PLEKHF1
PLEKHF2
PLLP
PMX1
PNMT
PPIF
PPP1R14C
PRAME
PRICKLE1
PRLR
PRR15
PRR15L
PSPHL
PTGER3
PTGS2
PTP4A2
RAB30
RAB9
RASL11A
RASSF2
RASSF5
RGCC
RHOU
RNF5
S100P
SCYA8
SEC14L2
SEMA4C
SEMA6A
SERPINA5
SFRS7
SGK1
SGK3
SHROOM3
SIK1
SLC16A6
SLC2A3
SLC31A2
SLC45A1
SLC6A14
SMAD3
SNAPC1
SNTB2
SOCS2
SOCS3
STAT5A
STAT5B
STON1
SYBU
TBKBP1
TEKT2
TESK2
TGFB2
TGFB3
TMEM63C
TMPRSS3
TNFAIP2
TNFSF10
TPD52L1
TRERF1
UGCG
UMPK
VASP
VCAN
VIL2
WNT1
WNT4
ZC3H12A
ZEB1
ZEB2
ZFP36
ZNF469
